# Supplementary material for: An Observational Prospective Clinical Study for the Evaluation of a Collagen-Hydroxyapatite Composite Scaffold in Hip Revision Surgery
Source: J Clin Med. 2022 Oct 28;11(21):6372. doi: 10.3390/jcm11216372 (PMC9654158; doi:10.3390/jcm11216372)
Supplement: Supplementary file 1 [file jcm-11-06372-s001.zip]

Archive with 1 entries (1 files):
- jcm-1938922-SI.pdf
